# Supplementary material for: VAV3 mediates resistance to breast cancer endocrine therapy
Source: Breast Cancer Res. 2014 May 28;16(3):R53. doi: 10.1186/bcr3664 (PMC4076632; doi:10.1186/bcr3664)
Supplement: Additional file 3: Figure S1 — Assessment of the activation of sGC in the viability inhibition of MCF7-LTED cells. (A) BAY 41-2272 shows an effect, but less than that of YC-1. (B) A-350619 (activator of sGC) and sulindac sulfide (inhibitor of phosphodiesterase) do not show the predicted effects in MCF7-LTED cells. In fact, the contrary is observed; A-350619 appears to be more effective in MCF7 cells. [file bcr3664-S3.zip]

Archive with 1 entries (1 files):
- 4206425361065052_add3.eps
