# Supplementary material for: VAV3 mediates resistance to breast cancer endocrine therapy
Source: Breast Cancer Res. 2014 May 28;16(3):R53. doi: 10.1186/bcr3664 (PMC4076632; doi:10.1186/bcr3664)
Supplement: Additional file 4: Figure S2 — Study of the binding mode of YC-1 to ERα. (A) Predicted binding mode of YC-1 (purple) in the unconstrained conformation of ERα (chain C, PDB code 3OS8). The binding mode of WAY6 (white sticks) is shown as reference. (B) Docking pose of YC-1 (purple) in the unconstrained conformation of ERα (chain C, PDB code 3OS8) resembling the experimentally observed structure. This binding mode is three score units worse than the one shown above. The binding mode of WAY6 (white sticks) is shown as reference. [file bcr3664-S4.zip]

Archive with 1 entries (1 files):
- 4206425361065052_add4.eps
