# Supplementary material for: VAV3 mediates resistance to breast cancer endocrine therapy
Source: Breast Cancer Res. 2014 May 28;16(3):R53. doi: 10.1186/bcr3664 (PMC4076632; doi:10.1186/bcr3664)
Supplement: Additional file 5: Figure S3 — Signaling pathways differentially expressed between breast cancer cell lines “sensitive” and “insensitive” to YC-1 exposure (defined by the IC50 10 μM threshold). (A) High expression of the cell cycle pathway shows significant association (false discovery rate <5%) with YC-1 sensitivity. Pathway annotations correspond to those in the Kyoto Encyclopedia of Genes and Genomes (KEGG). (B) High expression of the ribosome pathway shows significant association with lower YC-1 sensitivity. [file bcr3664-S5.zip]

Archive with 1 entries (1 files):
- 4206425361065052_add5.eps
