# Supplementary material for: VAV3 mediates resistance to breast cancer endocrine therapy
Source: Breast Cancer Res. 2014 May 28;16(3):R53. doi: 10.1186/bcr3664 (PMC4076632; doi:10.1186/bcr3664)
Supplement: Additional file 6: Table S3 — Pathways potentially associated (false discovery rate <5%) with the breast cancer response to YC-1. [file bcr3664-S6.xlsx]

## Sheet: GSEA YC-1 sensitivity
Table S3. Pathways potentially associated (FDR < 5%) with the breast cancer response to YC-1.
	KEGG pathway	Size (n genes)	Enrichment score (ES)	Normalized ES	P value	FDR
Higher expression with higher sensitivity
1	HSA04110_CELL_CYCLE	92	0.55	2.02	0	0.005
2	HSA00100_BIOSYNTHESIS_OF_STEROIDS	19	0.65	2.02	0	0.011
3	HSA04115_P53_SIGNALING_PATHWAY	48	0.59	1.99	0	0.004
Higher expression with lower sensitivity
1	HSA03010_RIBOSOME	64	-0.67	-2.41	0	0
2	HSA00330_ARGININE_AND_PROLINE_METABOLISM	26	-0.62	-1.86	0	0.022
3	HSA00190_OXIDATIVE_PHOSPHORYLATION	86	-0.46	-1.76	0.002	0.036
4	HSA04130_SNARE_INTERACTIONS_IN_VESICULAR_TRANSPORT	21	-0.61	-1.73	0.017	0.034
