# Supplementary material for: VAV3 mediates resistance to breast cancer endocrine therapy
Source: Breast Cancer Res. 2014 May 28;16(3):R53. doi: 10.1186/bcr3664 (PMC4076632; doi:10.1186/bcr3664)
Supplement: Additional file 7: Figure S4 — Analysis of ERα localization and levels following exposure to YC-1. (A) ERα is mislocalized upon exposure to YC-1 in both MCF7 and MCF7-LTED cells. (B) Total ERα levels are reduced upon exposure to YC-1 in both MCF7 and MCF7-LTED cells, although relatively more in MCF7-LTED cells. (C) Subcellular fractionation does not reveal differences for ERα. Ponceau protein staining and detection of the 62 kDa nucleoporin (NUP62) were used as loading controls. [file bcr3664-S7.zip]

Archive with 1 entries (1 files):
- 4206425361065052_add7.eps
