# Supplementary material for: VAV3 mediates resistance to breast cancer endocrine therapy
Source: Breast Cancer Res. 2014 May 28;16(3):R53. doi: 10.1186/bcr3664 (PMC4076632; doi:10.1186/bcr3664)
Supplement: Additional file 8: Figure S5 — Expression analysis with exposure to YC-1. (A) High expression of the Ribosome pathway (false discover rate <5%) is shown in the parental MCF7. (B) Top panels, the Ribosome pathway is significantly altered (that is, underexpressed) in MCF7 cells, but not in MCF7-LTED cells, exposed to YC-1. Bottom panels, both MCF7 and MCF7-LTED cells show underexpression of the cell cycle pathway with exposure to YC-1. (C) Western blot analysis results of phospho-serine 235/236 S6 ribosomal protein, E2F1 and control TUBA in MCF7 and MCF7-LTED cells in basal or YC-1-exposed conditions. [file bcr3664-S8.zip]

Archive with 1 entries (1 files):
- 4206425361065052_add8.eps
