# Supplementary material for: VAV3 mediates resistance to breast cancer endocrine therapy
Source: Breast Cancer Res. 2014 May 28;16(3):R53. doi: 10.1186/bcr3664 (PMC4076632; doi:10.1186/bcr3664)
Supplement: Additional file 9: Table S4 — Pathways differentially expressed (false discovery rate <5%) in MCF7 and/or MCF7-LTED cells, in basal and/or YC-1 conditions. [file bcr3664-S9.xlsx]

## Sheet: Basal, YC-1
Table S4. Pathways differentially expressed (FDR < 5%) in MCF7 and/or MCF7-LTED cells, in basal and/or YC-1 conditions.
	KEGG pathway	Size (n genes)	Enrichment score (ES)	Normalized ES	P value	FDR q-val
Comparisons between parental MCF7 and MCF7-LTED cells
Higher expression in parental MCF7 (basal)
1	KEGG_RIBOSOME	84	0.62	1.81	0	0.007
2	KEGG_PYRIMIDINE_METABOLISM	93	0.61	1.8	0	0.003
3	KEGG_PROTEASOME	43	0.62	1.7	0	0.025
4	KEGG_SPLICEOSOME	114	0.56	1.67	0	0.032
5	KEGG_RNA_POLYMERASE	27	0.66	1.66	0.002	0.034
6	KEGG_FRUCTOSE_AND_MANNOSE_METABOLISM	34	0.62	1.64	0.001	0.038
Higher expression in MCF7-LTED (basal)
4	KEGG_ALPHA_LINOLENIC_ACID_METABOLISM	17	-0.58	-1.75	0	0.022
5	KEGG_TASTE_TRANSDUCTION	52	-0.41	-1.65	0	0.036
Higher expression in parental MCF7 (exposed to YC-1)
None at FDR < 5%
Higher expression in MCF7-LTED (exposed to YC-1)
None at FDR < 5%
Comparison between basal and exposed to YC-1 in parental MCF7 cells
Higher expression in basal
1	KEGG_DNA_REPLICATION	36	0.75	2.02	0	0
2	KEGG_SPLICEOSOME	114	0.64	1.88	0	0
3	KEGG_CELL_CYCLE	116	0.62	1.86	0	0
4	KEGG_SYSTEMIC_LUPUS_ERYTHEMATOSUS	120	0.62	1.85	0	0
5	KEGG_PANCREATIC_CANCER	70	0.63	1.8	0	0.001
6	KEGG_GLIOMA	64	0.63	1.79	0	0.001
7	KEGG_RENAL_CELL_CARCINOMA	70	0.62	1.79	0	0.001
8	KEGG_COLORECTAL_CANCER	62	0.62	1.76	0	0.002
9	KEGG_BLADDER_CANCER	42	0.63	1.74	0	0.003
10	KEGG_CHRONIC_MYELOID_LEUKEMIA	72	0.6	1.74	0	0.003
11	KEGG_PROTEASOME	43	0.63	1.72	0.001	0.004
12	KEGG_ADHERENS_JUNCTION	73	0.59	1.71	0	0.004
13	KEGG_LYSINE_DEGRADATION	44	0.61	1.7	0.001	0.005
14	KEGG_NON_SMALL_CELL_LUNG_CANCER	54	0.59	1.69	0	0.006
15	KEGG_PROGESTERONE_MEDIATED_OOCYTE_MATURATION	84	0.58	1.69	0	0.005
16	KEGG_PYRIMIDINE_METABOLISM	93	0.57	1.68	0	0.005
17	KEGG_MISMATCH_REPAIR	23	0.68	1.68	0.001	0.005
18	KEGG_RIBOSOME	84	0.57	1.67	0	0.006
19	KEGG_GAP_JUNCTION	87	0.56	1.67	0	0.006
20	KEGG_FC_GAMMA_R_MEDIATED_PHAGOCYTOSIS	90	0.56	1.65	0	0.008
21	KEGG_OOCYTE_MEIOSIS	109	0.56	1.65	0	0.007
22	KEGG_AXON_GUIDANCE	129	0.54	1.62	0	0.011
23	KEGG_THYROID_CANCER	29	0.61	1.61	0.001	0.012
24	KEGG_VEGF_SIGNALING_PATHWAY	73	0.55	1.61	0	0.012
25	KEGG_BASE_EXCISION_REPAIR	33	0.61	1.6	0.005	0.014
26	KEGG_NUCLEOTIDE_EXCISION_REPAIR	43	0.58	1.59	0.003	0.014
27	KEGG_NEUROTROPHIN_SIGNALING_PATHWAY	125	0.53	1.59	0	0.015
28	KEGG_FOCAL_ADHESION	196	0.52	1.58	0	0.016
29	KEGG_UBIQUITIN_MEDIATED_PROTEOLYSIS	134	0.53	1.58	0	0.016
30	KEGG_LONG_TERM_DEPRESSION	67	0.55	1.58	0.002	0.016
31	KEGG_ERBB_SIGNALING_PATHWAY	86	0.53	1.56	0	0.019
32	KEGG_PURINE_METABOLISM	151	0.51	1.56	0.001	0.018
33	KEGG_PROSTATE_CANCER	88	0.53	1.55	0	0.022
34	KEGG_LONG_TERM_POTENTIATION	70	0.54	1.54	0.001	0.023
35	KEGG_BIOSYNTHESIS_OF_UNSATURATED_FATTY_ACIDS	20	0.64	1.54	0.013	0.022
36	KEGG_PROPANOATE_METABOLISM	32	0.59	1.54	0.003	0.022
37	KEGG_CYSTEINE_AND_METHIONINE_METABOLISM	34	0.58	1.54	0.012	0.022
38	KEGG_HOMOLOGOUS_RECOMBINATION	26	0.6	1.54	0.012	0.022
39	KEGG_ENDOMETRIAL_CANCER	52	0.54	1.53	0.005	0.023
40	KEGG_HUNTINGTONS_DISEASE	169	0.51	1.53	0.001	0.023
41	KEGG_RNA_DEGRADATION	57	0.54	1.53	0.002	0.022
42	KEGG_TIGHT_JUNCTION	132	0.5	1.52	0	0.025
43	KEGG_MELANOMA	71	0.53	1.52	0.003	0.025
44	KEGG_REGULATION_OF_ACTIN_CYTOSKELETON	207	0.5	1.52	0	0.025
45	KEGG_INSULIN_SIGNALING_PATHWAY	135	0.5	1.51	0.001	0.026
46	KEGG_RNA_POLYMERASE	27	0.59	1.51	0.015	0.027
47	KEGG_B_CELL_RECEPTOR_SIGNALING_PATHWAY	75	0.52	1.51	0.001	0.027
48	KEGG_ACUTE_MYELOID_LEUKEMIA	57	0.53	1.48	0.01	0.036
49	KEGG_AMINOACYL_TRNA_BIOSYNTHESIS	41	0.55	1.48	0.024	0.036
50	KEGG_PHOSPHATIDYLINOSITOL_SIGNALING_SYSTEM	76	0.51	1.48	0.004	0.037
51	KEGG_VALINE_LEUCINE_AND_ISOLEUCINE_DEGRADATION	44	0.53	1.47	0.015	0.04
52	KEGG_ENDOCYTOSIS	180	0.48	1.46	0	0.043
53	KEGG_PATHWAYS_IN_CANCER	325	0.47	1.45	0	0.049
54	KEGG_BETA_ALANINE_METABOLISM	22	0.58	1.45	0.036	0.049
Higher expression in exposed to YC-1
	None at FDR < 5%
Comparison between basal and exposed to YC-1 in MCF7-LTED cells
Higher expression in basal
1	KEGG_CELL_CYCLE	116	0.66	2.06	0	0
2	KEGG_SYSTEMIC_LUPUS_ERYTHEMATOSUS	120	0.64	1.97	0	0
3	KEGG_DNA_REPLICATION	36	0.71	1.97	0	0.001
4	KEGG_OOCYTE_MEIOSIS	109	0.61	1.92	0	0
5	KEGG_MISMATCH_REPAIR	23	0.7	1.8	0.001	0.006
6	KEGG_PROGESTERONE_MEDIATED_OOCYTE_MATURATION	84	0.57	1.74	0	0.011
7	KEGG_ADHERENS_JUNCTION	73	0.58	1.73	0	0.01
8	KEGG_LONG_TERM_POTENTIATION	70	0.58	1.72	0	0.014
9	KEGG_GAP_JUNCTION	87	0.54	1.64	0	0.037
10	KEGG_PROTEIN_EXPORT	23	0.65	1.63	0.008	0.038
Higher expression in exposed to YC-1
2	KEGG_P53_SIGNALING_PATHWAY	67	-0.41	-1.79	0	0.049
