# Supplementary material for: VAV3 mediates resistance to breast cancer endocrine therapy
Source: Breast Cancer Res. 2014 May 28;16(3):R53. doi: 10.1186/bcr3664 (PMC4076632; doi:10.1186/bcr3664)
Supplement: Additional file 10: Table S5 — Differential expression analysis of predicted E2F1 target sets (false discovery rate <1%) in MCF7 and MCF7-LTED cells exposed to YC-1. [file bcr3664-S10.xlsx]

## Sheet: E2F1 targets
Table S5. Differential expression analysis of predicted E2F1 target sets (FDR < 1%) in MCF7 and MCF7-LTED cells exposed to YC-1.
	Target set	Size (n genes)	Enrichment score (ES)	Normalized ES	P value	FDR
Higher expression in parental MCF7 basal relative to YC-1 exposed
1	KRCTCNNNNMANAGC_UNKNOWN	64	0.69	1.98	0	0
2	V$E2F_Q4_01	228	0.62	1.91	0	0
3	V$E2F1_Q4_01	221	0.62	1.9	0	0
4	V$E2F_Q4	222	0.62	1.89	0	0
5	V$E2F_Q6	220	0.62	1.89	0	0
6	V$E2F1_Q6	220	0.62	1.88	0	0
7	V$E2F_Q3_01	227	0.61	1.88	0	0
8	V$E2F_Q3	213	0.61	1.88	0	0
9	SGCGSSAAA_V$E2F1DP2_01	159	0.62	1.87	0	0
10	V$E2F1DP1_01	226	0.6	1.85	0	0
11	V$E2F1DP2_01	226	0.6	1.85	0	0
12	V$E2F1DP1RB_01	216	0.6	1.85	0	0
13	V$E2F_03	233	0.6	1.84	0	0
14	V$E2F4DP2_01	226	0.6	1.84	0	0
15	V$E2F_Q6_01	230	0.6	1.84	0	0
16	V$E2F_02	226	0.6	1.83	0	0
17	V$E2F4DP1_01	227	0.59	1.82	0	0
18	V$E2F1_Q6_01	228	0.6	1.82	0	0
19	GCCATNTTG_V$YY1_Q6	397	0.59	1.81	0	0
20	V$E2F1_Q4	229	0.59	1.8	0	0
21	V$NFMUE1_Q6	230	0.59	1.79	0	0
22	V$E2F1_Q3	230	0.58	1.78	0	0
23	KTGGYRSGAA_UNKNOWN	69	0.61	1.75	0	0.001
24	CGGAARNGGCNG_UNKNOWN	47	0.63	1.74	0	0.001
25	ATCMNTCCGY_UNKNOWN	49	0.62	1.74	0	0.001
26	MCAATNNNNNGCG_UNKNOWN	75	0.6	1.73	0	0.001
27	V$YY1_02	227	0.56	1.71	0	0.001
28	V$YY1_Q6	223	0.56	1.7	0	0.001
29	TMTCGCGANR_UNKNOWN	150	0.56	1.69	0	0.001
30	GGCNKCCATNK_UNKNOWN	113	0.57	1.69	0	0.001
31	KCCGNSWTTT_UNKNOWN	100	0.57	1.67	0	0.001
32	V$NRF2_01	252	0.55	1.67	0	0.001
Higher expression in MCF7-LTED basal relative to YC-1 exposed
1	KRCTCNNNNMANAGC_UNKNOWN	64	0.79	2.35	0	0
2	V$E2F1_Q6	220	0.66	2.12	0	0
3	V$E2F_Q6	220	0.65	2.09	0	0
4	V$E2F_Q4	222	0.64	2.07	0	0
5	V$E2F4DP1_01	227	0.64	2.07	0	0
6	V$E2F4DP2_01	226	0.63	2.05	0	0
7	V$E2F1DP2_01	226	0.63	2.05	0	0
8	V$E2F_Q4_01	228	0.64	2.05	0	0
9	V$E2F_02	226	0.63	2.05	0	0
10	V$E2F_Q3_01	227	0.63	2.04	0	0
11	V$E2F1DP1_01	226	0.63	2.04	0	0
12	V$E2F1_Q4_01	221	0.63	2.03	0	0
13	V$E2F_Q3	213	0.63	2.03	0	0
14	TTTNNANAGCYR_UNKNOWN	132	0.64	2.02	0	0
15	V$E2F1_Q3	230	0.62	2.01	0	0
16	V$E2F1DP1RB_01	216	0.63	2	0	0
17	V$E2F_Q6_01	230	0.61	1.98	0	0
18	SGCGSSAAA_V$E2F1DP2_01	159	0.62	1.98	0	0
19	V$E2F1_Q6_01	228	0.61	1.96	0	0
20	KTGGYRSGAA_UNKNOWN	69	0.65	1.95	0	0
21	V$E2F_03	233	0.58	1.87	0	0
22	V$E2F1_Q4	229	0.58	1.87	0	0
23	GCGSCMNTTT_UNKNOWN	65	0.6	1.77	0	0
24	V$E2F_01	65	0.58	1.74	0.002	0.001
25	GAANYNYGACNY_UNKNOWN	73	0.57	1.73	0	0.001
26	KMCATNNWGGA_UNKNOWN	80	0.57	1.73	0	0.001
27	KCCGNSWTTT_UNKNOWN	100	0.56	1.72	0	0.001
28	V$FOXJ2_02	218	0.54	1.72	0	0.001
29	TAANNYSGCG_UNKNOWN	76	0.57	1.72	0	0.001
30	ATCMNTCCGY_UNKNOWN	49	0.6	1.72	0.001	0.001
31	V$OCT1_07	145	0.54	1.72	0	0.001
32	RRCCGTTA_UNKNOWN	80	0.56	1.71	0	0.001
