# Supplementary material for: VAV3 mediates resistance to breast cancer endocrine therapy
Source: Breast Cancer Res. 2014 May 28;16(3):R53. doi: 10.1186/bcr3664 (PMC4076632; doi:10.1186/bcr3664)
Supplement: Additional file 11: Figure S6 — Results from RAC1 activity assays with depletion and/or reconstitution of MYC-Vav3. Left panel, graph depicting RAC1 activity from triplicate assays in the conditions depicted across the x-axis. The asterisks correspond to significant differences (P < 0.05). Right panels, Western blot analysis results of total VAV3, MYC (for MYC-Vav3) and control TUBA in MCF7 and MCF7-LTED cells transduced with shRNA control (pLKO.1) or shRNA-VAV3 plus MYC-Vav3 constructs. [file bcr3664-S11.zip]

Archive with 1 entries (1 files):
- 4206425361065052_add11.eps
